# Supplementary material for: Early Versus Late Anticoagulation for Acute Ischemic Stroke in Atrial Fibrillation: A Systematic Review and Meta-Analysis of 17,380 Patients
Source: Neurol Int. 2025 Dec 8;17(12):198. doi: 10.3390/neurolint17120198 (PMC12736072; doi:10.3390/neurolint17120198)
Supplement: Supplementary file 1 [file neurolint-17-00198-s001.zip]

Archive with 4 entries (4 files):
- Supplementary File S1.pdf
- Supplementary File S2.pdf
- Supplementary Table S1.pdf
- Supplementary Table S2.pdf
